# Supplementary material for: Screening Potential Diagnostic Biomarkers for Age-Related Sarcopenia in the Elderly Population by WGCNA and LASSO
Source: Biomed Res Int. 2022 Sep 13;2022:7483911. doi: 10.1155/2022/7483911 (PMC9489359; doi:10.1155/2022/7483911)
Supplement: Supplementary Materials — Table S1: the details of 107 DEGs. Table S2: the details of 269 GO enrichment analysis of CGs. [file 7483911.f1.zip]

Archive with 2 entries (2 files):
- Supplementary file 1(The lists of DEGs).txt
- Supplementary file 2(The details of GO enrichment analysis of CGs).txt
