# Supplementary material for: Screening Potential Diagnostic Biomarkers for Age-Related Sarcopenia in the Elderly Population by WGCNA and LASSO
Source: Biomed Res Int. 2022 Sep 13;2022:7483911. doi: 10.1155/2022/7483911 (PMC9489359; doi:10.1155/2022/7483911)
Supplement: Supplementary Materials — Table S1: the details of 107 DEGs. Table S2: the details of 269 GO enrichment analysis of CGs. [file 7483911.f1.zip › Supplementary file 2(The details of GO enrichment analysis of CGs).txt]

ONTOLOGY	ID	Description	GeneRatio	BgRatio	pvalue	p.adjust	qvalue	geneID	Count	zscore
BP	GO:0031100	animal organ regeneration	5/62	73/18670	4.32677E-06	4.32677E-06	0.005201228	CEBPB/TGFBR3/NNMT/PKM/CDKN1A	5	1.341640786
BP	GO:0010273	detoxification of copper ion	3/62	15/18670	1.54227E-05	1.54227E-05	0.005515335	MT1X/MT1H/MT2A	3	1.732050808
BP	GO:1990169	stress response to copper ion	3/62	15/18670	1.54227E-05	1.54227E-05	0.005515335	MT1X/MT1H/MT2A	3	1.732050808
BP	GO:0061687	detoxification of inorganic compound	3/62	17/18670	2.29403E-05	2.29403E-05	0.005515335	MT1X/MT1H/MT2A	3	1.732050808
BP	GO:0097501	stress response to metal ion	3/62	17/18670	2.29403E-05	2.29403E-05	0.005515335	MT1X/MT1H/MT2A	3	1.732050808
BP	GO:1901654	response to ketone	6/62	193/18670	4.2903E-05	4.2903E-05	0.007867499	FOXO1/TGFBR3/DDIT4/CDKN1A/TXNIP/METTL21C	6	2.449489743
BP	GO:0031099	regeneration	6/62	198/18670	4.94792E-05	4.94792E-05	0.007867499	CEBPB/TGFBR3/NNMT/KLF5/PKM/CDKN1A	6	1.632993162
BP	GO:0046686	response to cadmium ion	4/62	63/18670	5.67058E-05	5.67058E-05	0.007867499	MT1X/MT1H/MT2A/GOT1	4	1
BP	GO:0071294	cellular response to zinc ion	3/62	23/18670	5.89029E-05	5.89029E-05	0.007867499	MT1X/MT1H/MT2A	3	1.732050808
BP	GO:0046034	ATP metabolic process	7/62	305/18670	6.60522E-05	6.60522E-05	0.00794017	PPIF/MYH8/DDIT4/PKM/PRKAG1/NDUFA3/COX7A2	7	-1.133893419
BP	GO:0009205	purine ribonucleoside triphosphate metabolic process	7/62	335/18670	0.000118618	0.000118618	0.009003245	PPIF/MYH8/DDIT4/PKM/PRKAG1/NDUFA3/COX7A2	7	-1.133893419
BP	GO:0071280	cellular response to copper ion	3/62	29/18670	0.000119817	0.000119817	0.009003245	MT1X/MT1H/MT2A	3	1.732050808
BP	GO:0051384	response to glucocorticoid	5/62	146/18670	0.000123446	0.000123446	0.009003245	FOXO1/DDIT4/CDKN1A/GOT1/METTL21C	5	1.341640786
BP	GO:0009167	purine ribonucleoside monophosphate metabolic process	7/62	340/18670	0.000130012	0.000130012	0.009003245	PPIF/MYH8/DDIT4/PKM/PRKAG1/NDUFA3/COX7A2	7	-1.133893419
BP	GO:0009126	purine nucleoside monophosphate metabolic process	7/62	341/18670	0.000132395	0.000132395	0.009003245	PPIF/MYH8/DDIT4/PKM/PRKAG1/NDUFA3/COX7A2	7	-1.133893419
BP	GO:0009199	ribonucleoside triphosphate metabolic process	7/62	341/18670	0.000132395	0.000132395	0.009003245	PPIF/MYH8/DDIT4/PKM/PRKAG1/NDUFA3/COX7A2	7	-1.133893419
BP	GO:0071549	cellular response to dexamethasone stimulus	3/62	30/18670	0.000132815	0.000132815	0.009003245	FOXO1/DDIT4/METTL21C	3	1.732050808
BP	GO:0009144	purine nucleoside triphosphate metabolic process	7/62	342/18670	0.000134812	0.000134812	0.009003245	PPIF/MYH8/DDIT4/PKM/PRKAG1/NDUFA3/COX7A2	7	-1.133893419
BP	GO:0009161	ribonucleoside monophosphate metabolic process	7/62	354/18670	0.000166732	0.000166732	0.010228367	PPIF/MYH8/DDIT4/PKM/PRKAG1/NDUFA3/COX7A2	7	-1.133893419
BP	GO:0045926	negative regulation of growth	6/62	249/18670	0.000174413	0.000174413	0.010228367	MT1X/MT1H/SOCS2/MT2A/CDKN1A/BCL6	6	1.632993162
BP	GO:0043467	regulation of generation of precursor metabolites and energy	5/62	158/18670	0.000178683	0.000178683	0.010228367	PPIF/CISD1/DDIT4/PRKAG1/COX7A2	5	-1.341640786
BP	GO:0009141	nucleoside triphosphate metabolic process	7/62	362/18670	0.00019123	0.00019123	0.01044902	PPIF/MYH8/DDIT4/PKM/PRKAG1/NDUFA3/COX7A2	7	-1.133893419
BP	GO:0031960	response to corticosteroid	5/62	162/18670	0.000200752	0.000200752	0.010492374	FOXO1/DDIT4/CDKN1A/GOT1/METTL21C	5	1.341640786
BP	GO:0006882	cellular zinc ion homeostasis	3/62	36/18670	0.000230281	0.000230281	0.011405495	MT1X/MT1H/MT2A	3	1.732050808
BP	GO:0009123	nucleoside monophosphate metabolic process	7/62	375/18670	0.000237198	0.000237198	0.011405495	PPIF/MYH8/DDIT4/PKM/PRKAG1/NDUFA3/COX7A2	7	-1.133893419
BP	GO:0071276	cellular response to cadmium ion	3/62	37/18670	0.000250008	0.000250008	0.011559076	MT1X/MT1H/MT2A	3	1.732050808
BP	GO:0055069	zinc ion homeostasis	3/62	38/18670	0.000270796	0.000270796	0.011948715	MT1X/MT1H/MT2A	3	1.732050808
BP	GO:0048545	response to steroid hormone	7/62	385/18670	0.000278315	0.000278315	0.011948715	RXRG/FOXO1/DDIT4/CDKN1A/TXNIP/GOT1/METTL21C	7	1.133893419
BP	GO:0071548	response to dexamethasone	3/62	40/18670	0.000315653	0.000315653	0.013084435	FOXO1/DDIT4/METTL21C	3	1.732050808
BP	GO:0030890	positive regulation of B cell proliferation	3/62	41/18670	0.00033977	0.00033977	0.013614627	CDKN1A/TFRC/BCL6	3	0.577350269
BP	GO:0046688	response to copper ion	3/62	44/18670	0.000419149	0.000419149	0.016253592	MT1X/MT1H/MT2A	3	1.732050808
BP	GO:0046916	cellular transition metal ion homeostasis	4/62	108/18670	0.000456375	0.000456375	0.017144082	MT1X/MT1H/MT2A/TFRC	4	1
BP	GO:0006733	oxidoreduction coenzyme metabolic process	5/62	207/18670	0.000618509	0.000618509	0.022530703	NNMT/DDIT4/COQ10A/PKM/PRKAG1	5	-0.447213595
BP	GO:1903578	regulation of ATP metabolic process	4/62	122/18670	0.000722546	0.000722546	0.024421269	PPIF/DDIT4/PRKAG1/COX7A2	4	-1
BP	GO:0010043	response to zinc ion	3/62	53/18670	0.000725806	0.000725806	0.024421269	MT1X/MT1H/MT2A	3	1.732050808
BP	GO:0051188	cofactor biosynthetic process	6/62	326/18670	0.000731355	0.000731355	0.024421269	NNMT/SUCLA2/DDIT4/COQ10A/PKM/PRKAG1	6	-0.816496581
BP	GO:0071241	cellular response to inorganic substance	5/62	217/18670	0.000765212	0.000765212	0.024861225	MT1X/MT1H/PPIF/FOXO1/MT2A	5	1.341640786
BP	GO:0060576	intestinal epithelial cell development	2/62	13/18670	0.000826638	0.000826638	0.026150151	KLF5/CDKN1A	2	1.414213562
BP	GO:0055076	transition metal ion homeostasis	4/62	131/18670	0.000942659	0.000942659	0.028393744	MT1X/MT1H/MT2A/TFRC	4	1
BP	GO:0071385	cellular response to glucocorticoid stimulus	3/62	58/18670	0.000944801	0.000944801	0.028393744	FOXO1/DDIT4/METTL21C	3	1.732050808
BP	GO:0030888	regulation of B cell proliferation	3/62	61/18670	0.001094236	0.001094236	0.031318722	CDKN1A/TFRC/BCL6	3	0.577350269
BP	GO:0071384	cellular response to corticosteroid stimulus	3/62	61/18670	0.001094236	0.001094236	0.031318722	FOXO1/DDIT4/METTL21C	3	1.732050808
BP	GO:1900542	regulation of purine nucleotide metabolic process	4/62	142/18670	0.001271163	0.001271163	0.035295739	PPIF/DDIT4/PRKAG1/COX7A2	4	-1
BP	GO:0010038	response to metal ion	6/62	364/18670	0.001291911	0.001291911	0.035295739	MT1X/MT1H/PPIF/MT2A/TXNIP/GOT1	6	0.816496581
BP	GO:0035690	cellular response to drug	6/62	369/18670	0.001385042	0.001385042	0.036165735	PPIF/FOXO1/MT2A/DDIT4/TFRC/METTL21C	6	0.816496581
BP	GO:0006140	regulation of nucleotide metabolic process	4/62	146/18670	0.001408269	0.001408269	0.036165735	PPIF/DDIT4/PRKAG1/COX7A2	4	-1
BP	GO:0019359	nicotinamide nucleotide biosynthetic process	4/62	147/18670	0.001444096	0.001444096	0.036165735	NNMT/DDIT4/PKM/PRKAG1	4	0
BP	GO:0019363	pyridine nucleotide biosynthetic process	4/62	147/18670	0.001444096	0.001444096	0.036165735	NNMT/DDIT4/PKM/PRKAG1	4	0
BP	GO:0072525	pyridine-containing compound biosynthetic process	4/62	150/18670	0.001555391	0.001555391	0.038158023	NNMT/DDIT4/PKM/PRKAG1	4	0
BP	GO:1901653	cellular response to peptide	6/62	385/18670	0.001717942	0.001717942	0.040941279	FOXO1/SOCS2/KLF5/PKM/GOT1/KLF10	6	0
BP	GO:0009108	coenzyme biosynthetic process	5/62	261/18670	0.001736957	0.001736957	0.040941279	NNMT/DDIT4/COQ10A/PKM/PRKAG1	5	-0.447213595
BP	GO:0007519	skeletal muscle tissue development	4/62	160/18670	0.001969488	0.001969488	0.04552947	GPCPD1/KLF5/MYOM2/METTL21C	4	1
BP	GO:0032868	response to insulin	5/62	272/18670	0.002079921	0.002079921	0.047175159	FOXO1/SOCS2/PKM/FABP3/GOT1	5	-1.341640786
BP	GO:0006732	coenzyme metabolic process	6/62	403/18670	0.002161812	0.002161812	0.047703158	NNMT/SUCLA2/DDIT4/COQ10A/PKM/PRKAG1	6	-0.816496581
BP	GO:0055093	response to hyperoxia	2/62	21/18670	0.002187824	0.002187824	0.047703158	FOXO1/CDKN1A	2	1.414213562
BP	GO:0042246	tissue regeneration	3/62	78/18670	0.002222249	0.002222249	0.047703158	KLF5/PKM/CDKN1A	3	0.577350269
BP	GO:0007517	muscle organ development	6/62	410/18670	0.00235606	0.00235606	0.048951306	GPCPD1/TGFBR3/KLF5/ITGB1BP2/MYOM2/METTL21C	6	0.816496581
BP	GO:0060575	intestinal epithelial cell differentiation	2/62	22/18670	0.002401472	0.002401472	0.048951306	KLF5/CDKN1A	2	1.414213562
BP	GO:0060538	skeletal muscle organ development	4/62	169/18670	0.002402558	0.002402558	0.048951306	GPCPD1/KLF5/MYOM2/METTL21C	4	1
BP	GO:0060343	trabecula formation	2/62	24/18670	0.002857066	0.002857066	0.057241566	CHAD/TGFBR3	2	1.414213562
BP	GO:0043434	response to peptide hormone	6/62	436/18670	0.003194924	0.003194924	0.062961235	FOXO1/SOCS2/TGFBR3/PKM/FABP3/GOT1	6	-0.816496581
BP	GO:1903579	negative regulation of ATP metabolic process	2/62	26/18670	0.003349971	0.003349971	0.064916773	PPIF/DDIT4	2	0
BP	GO:0019362	pyridine nucleotide metabolic process	4/62	189/18670	0.003591355	0.003591355	0.064916773	NNMT/DDIT4/PKM/PRKAG1	4	0
BP	GO:0046496	nicotinamide nucleotide metabolic process	4/62	189/18670	0.003591355	0.003591355	0.064916773	NNMT/DDIT4/PKM/PRKAG1	4	0
BP	GO:1901655	cellular response to ketone	3/62	93/18670	0.003659298	0.003659298	0.064916773	FOXO1/DDIT4/METTL21C	3	1.732050808
BP	GO:0071248	cellular response to metal ion	4/62	190/18670	0.003659581	0.003659581	0.064916773	MT1X/MT1H/PPIF/MT2A	4	1
BP	GO:0045333	cellular respiration	4/62	193/18670	0.003869542	0.003869542	0.064916773	CISD1/SUCLA2/COQ10A/NDUFA3	4	-2
BP	GO:0036296	response to increased oxygen levels	2/62	28/18670	0.003879689	0.003879689	0.064916773	FOXO1/CDKN1A	2	1.414213562
BP	GO:1900543	negative regulation of purine nucleotide metabolic process	2/62	28/18670	0.003879689	0.003879689	0.064916773	PPIF/DDIT4	2	0
BP	GO:0042100	B cell proliferation	3/62	95/18670	0.003884912	0.003884912	0.064916773	CDKN1A/TFRC/BCL6	3	0.577350269
BP	GO:0097327	response to antineoplastic agent	3/62	96/18670	0.004000831	0.004000831	0.064916773	FOXO1/DDIT4/METTL21C	3	1.732050808
BP	GO:0072524	pyridine-containing compound metabolic process	4/62	195/18670	0.004013973	0.004013973	0.064916773	NNMT/DDIT4/PKM/PRKAG1	4	0
BP	GO:0062012	regulation of small molecule metabolic process	6/62	459/18670	0.004107948	0.004107948	0.064916773	PPIF/FOXO1/DDIT4/PRKAG1/FABP3/COX7A2	6	-0.816496581
BP	GO:0030316	osteoclast differentiation	3/62	97/18670	0.004118841	0.004118841	0.064916773	CEBPB/TFRC/KLF10	3	0.577350269
BP	GO:0030511	positive regulation of transforming growth factor beta receptor signaling pathway	2/62	29/18670	0.004158198	0.004158198	0.064916773	TGFBR3/GOT1	2	0
BP	GO:0045980	negative regulation of nucleotide metabolic process	2/62	29/18670	0.004158198	0.004158198	0.064916773	PPIF/DDIT4	2	0
BP	GO:1903846	positive regulation of cellular response to transforming growth factor beta stimulus	2/62	29/18670	0.004158198	0.004158198	0.064916773	TGFBR3/GOT1	2	0
BP	GO:0002082	regulation of oxidative phosphorylation	2/62	31/18670	0.00474221	0.00474221	0.073085069	PPIF/COX7A2	2	-1.414213562
BP	GO:0050670	regulation of lymphocyte proliferation	4/62	208/18670	0.005042754	0.005042754	0.075846697	CEBPB/CDKN1A/TFRC/BCL6	4	1
BP	GO:0046685	response to arsenic-containing substance	2/62	32/18670	0.005047591	0.005047591	0.075846697	PPIF/CDKN1A	2	0
BP	GO:0032944	regulation of mononuclear cell proliferation	4/62	209/18670	0.005128544	0.005128544	0.076111725	CEBPB/CDKN1A/TFRC/BCL6	4	1
BP	GO:0042407	cristae formation	2/62	33/18670	0.005361808	0.005361808	0.077656122	APOO/IMMT	2	-1.414213562
BP	GO:0045191	regulation of isotype switching	2/62	33/18670	0.005361808	0.005361808	0.077656122	TFRC/BCL6	2	0
BP	GO:0001101	response to acid chemical	5/62	343/18670	0.005588249	0.005588249	0.079972192	RXRG/FOXO1/CEBPB/TGFBR3/FABP3	5	0.447213595
BP	GO:0032869	cellular response to insulin stimulus	4/62	216/18670	0.005756681	0.005756681	0.081006951	FOXO1/SOCS2/PKM/GOT1	4	-1
BP	GO:0072503	cellular divalent inorganic cation homeostasis	6/62	493/18670	0.005795331	0.005795331	0.081006951	MT1X/MT1H/MT2A/IMMT/GOT1/METTL21C	6	0.816496581
BP	GO:0002065	columnar/cuboidal epithelial cell differentiation	3/62	112/18670	0.006147111	0.006147111	0.084936493	CEBPB/KLF5/CDKN1A	3	1.732050808
BP	GO:0070663	regulation of leukocyte proliferation	4/62	222/18670	0.006334426	0.006334426	0.086530071	CEBPB/CDKN1A/TFRC/BCL6	4	1
BP	GO:0006096	glycolytic process	3/62	115/18670	0.006612533	0.006612533	0.089314171	DDIT4/PKM/PRKAG1	3	-0.577350269
BP	GO:0006757	ATP generation from ADP	3/62	116/18670	0.006772216	0.006772216	0.090454629	DDIT4/PKM/PRKAG1	3	-0.577350269
BP	GO:0042866	pyruvate biosynthetic process	3/62	119/18670	0.007265005	0.007265005	0.095970334	DDIT4/PKM/PRKAG1	3	-0.577350269
BP	GO:0042026	protein refolding	2/62	40/18670	0.007803731	0.007803731	0.101966373	PPIF/HSPA2	2	0
BP	GO:0043403	skeletal muscle tissue regeneration	2/62	41/18670	0.008186498	0.008186498	0.105817557	KLF5/PKM	2	0
BP	GO:0046031	ADP metabolic process	3/62	126/18670	0.008495981	0.008495981	0.108649606	DDIT4/PKM/PRKAG1	3	-0.577350269
BP	GO:0000413	protein peptidyl-prolyl isomerization	2/62	43/18670	0.008976892	0.008976892	0.112444668	PPIF/FKBP5	2	0
BP	GO:0050671	positive regulation of lymphocyte proliferation	3/62	130/18670	0.009251124	0.009251124	0.112444668	CDKN1A/TFRC/BCL6	3	0.577350269
BP	GO:0046434	organophosphate catabolic process	4/62	248/18670	0.009282903	0.009282903	0.112444668	GPCPD1/DDIT4/PKM/PRKAG1	4	-1
BP	GO:0007007	inner mitochondrial membrane organization	2/62	44/18670	0.009384404	0.009384404	0.112444668	APOO/IMMT	2	-1.414213562
BP	GO:0032946	positive regulation of mononuclear cell proliferation	3/62	131/18670	0.009445853	0.009445853	0.112444668	CDKN1A/TFRC/BCL6	3	0.577350269
BP	GO:0098754	detoxification	3/62	131/18670	0.009445853	0.009445853	0.112444668	MT1X/MT1H/MT2A	3	1.732050808
BP	GO:0014706	striated muscle tissue development	5/62	390/18670	0.009469963	0.009469963	0.112444668	GPCPD1/TGFBR3/KLF5/MYOM2/METTL21C	5	1.341640786
BP	GO:0071383	cellular response to steroid hormone stimulus	4/62	250/18670	0.009541058	0.009541058	0.112444668	RXRG/FOXO1/DDIT4/METTL21C	4	1
BP	GO:0045598	regulation of fat cell differentiation	3/62	132/18670	0.009642973	0.009642973	0.112542412	FOXO1/CEBPB/KLF5	3	1.732050808
BP	GO:0042771	intrinsic apoptotic signaling pathway in response to DNA damage by p53 class mediator	2/62	45/18670	0.009800049	0.009800049	0.112709723	DDIT4/CDKN1A	2	1.414213562
BP	GO:0070482	response to oxygen levels	5/62	394/18670	0.00986866	0.00986866	0.112709723	FOXO1/TGFBR3/DDIT4/PKM/CDKN1A	5	1.341640786
BP	GO:0006165	nucleoside diphosphate phosphorylation	3/62	134/18670	0.010044404	0.010044404	0.112709723	DDIT4/PKM/PRKAG1	3	-0.577350269
BP	GO:0007006	mitochondrial membrane organization	3/62	134/18670	0.010044404	0.010044404	0.112709723	PPIF/APOO/IMMT	3	-1.732050808
BP	GO:0001889	liver development	3/62	135/18670	0.010248727	0.010248727	0.112709723	CEBPB/TGFBR3/PKM	3	0.577350269
BP	GO:0046939	nucleotide phosphorylation	3/62	136/18670	0.010455463	0.010455463	0.112709723	DDIT4/PKM/PRKAG1	3	-0.577350269
BP	GO:0002204	somatic recombination of immunoglobulin genes involved in immune response	2/62	47/18670	0.010655514	0.010655514	0.112709723	TFRC/BCL6	2	0
BP	GO:0002208	somatic diversification of immunoglobulins involved in immune response	2/62	47/18670	0.010655514	0.010655514	0.112709723	TFRC/BCL6	2	0
BP	GO:0045190	isotype switching	2/62	47/18670	0.010655514	0.010655514	0.112709723	TFRC/BCL6	2	0
BP	GO:0061383	trabecula morphogenesis	2/62	47/18670	0.010655514	0.010655514	0.112709723	CHAD/TGFBR3	2	1.414213562
BP	GO:0009135	purine nucleoside diphosphate metabolic process	3/62	138/18670	0.010876192	0.010876192	0.112709723	DDIT4/PKM/PRKAG1	3	-0.577350269
BP	GO:0009179	purine ribonucleoside diphosphate metabolic process	3/62	138/18670	0.010876192	0.010876192	0.112709723	DDIT4/PKM/PRKAG1	3	-0.577350269
BP	GO:0061008	hepaticobiliary system development	3/62	138/18670	0.010876192	0.010876192	0.112709723	CEBPB/TGFBR3/PKM	3	0.577350269
BP	GO:0070665	positive regulation of leukocyte proliferation	3/62	139/18670	0.011090196	0.011090196	0.113945156	CDKN1A/TFRC/BCL6	3	0.577350269
BP	GO:0009185	ribonucleoside diphosphate metabolic process	3/62	140/18670	0.011306633	0.011306633	0.114708108	DDIT4/PKM/PRKAG1	3	-0.577350269
BP	GO:0060537	muscle tissue development	5/62	408/18670	0.011355299	0.011355299	0.114708108	GPCPD1/TGFBR3/KLF5/MYOM2/METTL21C	5	1.341640786
BP	GO:0050871	positive regulation of B cell activation	3/62	142/18670	0.011746824	0.011746824	0.117674328	CDKN1A/TFRC/BCL6	3	0.577350269
BP	GO:0009409	response to cold	2/62	50/18670	0.011998307	0.011998307	0.118223181	FOXO1/HSPA2	2	1.414213562
BP	GO:1903793	positive regulation of anion transport	2/62	50/18670	0.011998307	0.011998307	0.118223181	CEBPB/FABP3	2	0
BP	GO:0030099	myeloid cell differentiation	5/62	416/18670	0.012270303	0.012270303	0.118889869	CEBPB/TGFBR3/TFRC/BCL6/KLF10	5	1.341640786
BP	GO:0006119	oxidative phosphorylation	3/62	145/18670	0.012425473	0.012425473	0.118889869	PPIF/NDUFA3/COX7A2	3	-1.732050808
BP	GO:0002712	regulation of B cell mediated immunity	2/62	51/18670	0.012461574	0.012461574	0.118889869	TFRC/BCL6	2	0
BP	GO:0002889	regulation of immunoglobulin mediated immune response	2/62	51/18670	0.012461574	0.012461574	0.118889869	TFRC/BCL6	2	0
BP	GO:0042542	response to hydrogen peroxide	3/62	146/18670	0.012656603	0.012656603	0.119217061	PPIF/FOXO1/TXNIP	3	0.577350269
BP	GO:0046651	lymphocyte proliferation	4/62	272/18670	0.012694216	0.012694216	0.119217061	CEBPB/CDKN1A/TFRC/BCL6	4	1
BP	GO:0016447	somatic recombination of immunoglobulin gene segments	2/62	52/18670	0.012932583	0.012932583	0.120304237	TFRC/BCL6	2	0
BP	GO:0032943	mononuclear cell proliferation	4/62	274/18670	0.013010134	0.013010134	0.120304237	CEBPB/CDKN1A/TFRC/BCL6	4	1
BP	GO:0043270	positive regulation of ion transport	4/62	275/18670	0.013169967	0.013169967	0.120852567	SCN4B/CEBPB/FABP3/HSPA2	4	0
BP	GO:0009267	cellular response to starvation	3/62	149/18670	0.013364792	0.013364792	0.121711264	FOXO1/CDKN1A/KLF10	3	1.732050808
BP	GO:0006090	pyruvate metabolic process	3/62	154/18670	0.014594654	0.014594654	0.131638965	DDIT4/PKM/PRKAG1	3	-0.577350269
BP	GO:0015980	energy derivation by oxidation of organic compounds	4/62	285/18670	0.014837762	0.014837762	0.131638965	CISD1/SUCLA2/COQ10A/NDUFA3	4	-2
BP	GO:0002381	immunoglobulin production involved in immunoglobulin mediated immune response	2/62	56/18670	0.014892955	0.014892955	0.131638965	TFRC/BCL6	2	0
BP	GO:0009435	NAD biosynthetic process	2/62	56/18670	0.014892955	0.014892955	0.131638965	NNMT/PKM	2	0
BP	GO:0002066	columnar/cuboidal epithelial cell development	2/62	57/18670	0.01540186	0.01540186	0.134149564	KLF5/CDKN1A	2	1.414213562
BP	GO:0018208	peptidyl-proline modification	2/62	57/18670	0.01540186	0.01540186	0.134149564	PPIF/FKBP5	2	0
BP	GO:0097193	intrinsic apoptotic signaling pathway	4/62	289/18670	0.015540691	0.015540691	0.134149564	PPIF/CEBPB/DDIT4/CDKN1A	4	1
BP	GO:0009132	nucleoside diphosphate metabolic process	3/62	158/18670	0.015623373	0.015623373	0.134149564	DDIT4/PKM/PRKAG1	3	-0.577350269
BP	GO:0055081	anion homeostasis	2/62	58/18670	0.015918184	0.015918184	0.13571158	FABP3/GOT1	2	-1.414213562
BP	GO:0006754	ATP biosynthetic process	3/62	160/18670	0.016152739	0.016152739	0.136741501	DDIT4/PKM/PRKAG1	3	-0.577350269
BP	GO:0061077	chaperone-mediated protein folding	2/62	59/18670	0.016441872	0.016441872	0.138215811	FKBP5/HSPA2	2	1.414213562
BP	GO:0031214	biomineral tissue development	3/62	163/18670	0.016965604	0.016965604	0.140651321	FOXO1/CEBPB/KLF10	3	1.732050808
BP	GO:0051170	import into nucleus	3/62	163/18670	0.016965604	0.016965604	0.140651321	PRKAG1/CDKN1A/TXNIP	3	0.577350269
BP	GO:0070661	leukocyte proliferation	4/62	298/18670	0.017198443	0.017198443	0.141605058	CEBPB/CDKN1A/TFRC/BCL6	4	1
BP	GO:0002562	somatic diversification of immune receptors via germline recombination within a single locus	2/62	62/18670	0.018056596	0.018056596	0.146661686	TFRC/BCL6	2	0
BP	GO:0016444	somatic cell DNA recombination	2/62	62/18670	0.018056596	0.018056596	0.146661686	TFRC/BCL6	2	0
BP	GO:0046394	carboxylic acid biosynthetic process	5/62	462/18670	0.018518374	0.018518374	0.147346011	SUCLA2/DDIT4/PKM/PRKAG1/GOT1	5	-1.341640786
BP	GO:0002637	regulation of immunoglobulin production	2/62	63/18670	0.018609216	0.018609216	0.147346011	TFRC/BCL6	2	0
BP	GO:0016053	organic acid biosynthetic process	5/62	463/18670	0.018673763	0.018673763	0.147346011	SUCLA2/DDIT4/PKM/PRKAG1/GOT1	5	-1.341640786
BP	GO:0003012	muscle system process	5/62	465/18670	0.018987135	0.018987135	0.147346011	SCN4B/FOXO1/MYH8/CKMT2/MYOM2	5	0.447213595
BP	GO:0016445	somatic diversification of immunoglobulins	2/62	64/18670	0.019168939	0.019168939	0.147346011	TFRC/BCL6	2	0
BP	GO:0045600	positive regulation of fat cell differentiation	2/62	64/18670	0.019168939	0.019168939	0.147346011	CEBPB/KLF5	2	1.414213562
BP	GO:0045670	regulation of osteoclast differentiation	2/62	64/18670	0.019168939	0.019168939	0.147346011	CEBPB/KLF10	2	1.414213562
BP	GO:0046503	glycerolipid catabolic process	2/62	64/18670	0.019168939	0.019168939	0.147346011	GPCPD1/FABP3	2	-1.414213562
BP	GO:0009206	purine ribonucleoside triphosphate biosynthetic process	3/62	171/18670	0.019244008	0.019244008	0.147346011	DDIT4/PKM/PRKAG1	3	-0.577350269
BP	GO:0009145	purine nucleoside triphosphate biosynthetic process	3/62	172/18670	0.019540167	0.019540167	0.148666696	DDIT4/PKM/PRKAG1	3	-0.577350269
BP	GO:0009201	ribonucleoside triphosphate biosynthetic process	3/62	177/18670	0.021058909	0.021058909	0.159213995	DDIT4/PKM/PRKAG1	3	-0.577350269
BP	GO:0006650	glycerophospholipid metabolic process	4/62	319/18670	0.021486221	0.021486221	0.161429373	GPCPD1/ETNPPL/SOCS2/FABP3	4	-2
BP	GO:0071375	cellular response to peptide hormone stimulus	4/62	321/18670	0.021925822	0.021925822	0.162780459	FOXO1/SOCS2/PKM/GOT1	4	-1
BP	GO:0071466	cellular response to xenobiotic stimulus	3/62	180/18670	0.022000541	0.022000541	0.162780459	FOXO1/DDIT4/METTL21C	3	1.732050808
BP	GO:0055008	cardiac muscle tissue morphogenesis	2/62	69/18670	0.022072289	0.022072289	0.162780459	TGFBR3/MYOM2	2	1.414213562
BP	GO:0009166	nucleotide catabolic process	3/62	182/18670	0.022640965	0.022640965	0.165956241	DDIT4/PKM/PRKAG1	3	-0.577350269
BP	GO:0009127	purine nucleoside monophosphate biosynthetic process	3/62	183/18670	0.022964979	0.022964979	0.166303149	DDIT4/PKM/PRKAG1	3	-0.577350269
BP	GO:0009168	purine ribonucleoside monophosphate biosynthetic process	3/62	183/18670	0.022964979	0.022964979	0.166303149	DDIT4/PKM/PRKAG1	3	-0.577350269
BP	GO:0010506	regulation of autophagy	4/62	327/18670	0.023277723	0.023277723	0.166659934	FEZ2/TP53INP2/FOXO1/PRKAG1	4	0
BP	GO:0050864	regulation of B cell activation	3/62	184/18670	0.023291528	0.023291528	0.166659934	CDKN1A/TFRC/BCL6	3	0.577350269
BP	GO:0002312	B cell activation involved in immune response	2/62	73/18670	0.024517614	0.024517614	0.173096628	TFRC/BCL6	2	0
BP	GO:0009142	nucleoside triphosphate biosynthetic process	3/62	188/18670	0.024623071	0.024623071	0.173096628	DDIT4/PKM/PRKAG1	3	-0.577350269
BP	GO:1901292	nucleoside phosphate catabolic process	3/62	188/18670	0.024623071	0.024623071	0.173096628	DDIT4/PKM/PRKAG1	3	-0.577350269
BP	GO:0042594	response to starvation	3/62	191/18670	0.025648335	0.025648335	0.17913494	FOXO1/CDKN1A/KLF10	3	1.732050808
BP	GO:0002200	somatic diversification of immune receptors	2/62	75/18670	0.025780059	0.025780059	0.17913494	TFRC/BCL6	2	0
BP	GO:0071496	cellular response to external stimulus	4/62	339/18670	0.02613183	0.02613183	0.18053569	FOXO1/CDKN1A/GOT1/KLF10	4	1
BP	GO:0019674	NAD metabolic process	2/62	76/18670	0.026421055	0.026421055	0.181490795	NNMT/PKM	2	0
BP	GO:1904062	regulation of cation transmembrane transport	4/62	342/18670	0.026876939	0.026876939	0.183573355	PPIF/SCN4B/HSPA2/METTL21C	4	0
BP	GO:0006913	nucleocytoplasmic transport	4/62	343/18670	0.027128133	0.027128133	0.184242215	STRADB/PRKAG1/CDKN1A/TXNIP	4	0
BP	GO:0072332	intrinsic apoptotic signaling pathway by p53 class mediator	2/62	78/18670	0.02772235	0.02772235	0.185231853	DDIT4/CDKN1A	2	1.414213562
BP	GO:0090398	cellular senescence	2/62	78/18670	0.02772235	0.02772235	0.185231853	CDKN1A/BCL6	2	1.414213562
BP	GO:0009156	ribonucleoside monophosphate biosynthetic process	3/62	197/18670	0.027767214	0.027767214	0.185231853	DDIT4/PKM/PRKAG1	3	-0.577350269
BP	GO:0051169	nuclear transport	4/62	346/18670	0.027890208	0.027890208	0.185231853	STRADB/PRKAG1/CDKN1A/TXNIP	4	0
BP	GO:0006110	regulation of glycolytic process	2/62	79/18670	0.028382553	0.028382553	0.186154714	DDIT4/PRKAG1	2	0
BP	GO:0016052	carbohydrate catabolic process	3/62	199/18670	0.028493734	0.028493734	0.186154714	DDIT4/PKM/PRKAG1	3	-0.577350269
BP	GO:0017038	protein import	3/62	199/18670	0.028493734	0.028493734	0.186154714	TOMM40L/CDKN1A/TXNIP	3	0.577350269
BP	GO:0043462	regulation of ATPase activity	2/62	80/18670	0.029049062	0.029049062	0.18875692	PPIF/HSPA2	2	0
BP	GO:0030811	regulation of nucleotide catabolic process	2/62	81/18670	0.029721829	0.029721829	0.192090147	DDIT4/PRKAG1	2	0
BP	GO:0002573	myeloid leukocyte differentiation	3/62	204/18670	0.030354188	0.030354188	0.194388142	CEBPB/TFRC/KLF10	3	0.577350269
BP	GO:0060415	muscle tissue morphogenesis	2/62	82/18670	0.030400807	0.030400807	0.194388142	TGFBR3/MYOM2	2	1.414213562
BP	GO:0006109	regulation of carbohydrate metabolic process	3/62	206/18670	0.031116001	0.031116001	0.196370031	FOXO1/DDIT4/PRKAG1	3	0.577350269
BP	GO:0006936	muscle contraction	4/62	360/18670	0.031615904	0.031615904	0.196370031	SCN4B/MYH8/CKMT2/MYOM2	4	0
BP	GO:0009124	nucleoside monophosphate biosynthetic process	3/62	208/18670	0.031887867	0.031887867	0.196370031	DDIT4/PKM/PRKAG1	3	-0.577350269
BP	GO:0006006	glucose metabolic process	3/62	209/18670	0.032277566	0.032277566	0.196370031	FOXO1/PKM/GOT1	3	-0.577350269
BP	GO:0002713	negative regulation of B cell mediated immunity	1/62	10/18670	0.032724238	0.032724238	0.196370031	BCL6	1	1
BP	GO:0002890	negative regulation of immunoglobulin mediated immune response	1/62	10/18670	0.032724238	0.032724238	0.196370031	BCL6	1	1
BP	GO:0043379	memory T cell differentiation	1/62	10/18670	0.032724238	0.032724238	0.196370031	BCL6	1	1
BP	GO:0044539	long-chain fatty acid import	1/62	10/18670	0.032724238	0.032724238	0.196370031	FABP3	1	-1
BP	GO:0060346	bone trabecula formation	1/62	10/18670	0.032724238	0.032724238	0.196370031	CHAD	1	1
BP	GO:0090715	immunological memory formation process	1/62	10/18670	0.032724238	0.032724238	0.196370031	BCL6	1	1
BP	GO:0070542	response to fatty acid	2/62	86/18670	0.033177889	0.033177889	0.196370031	TGFBR3/FABP3	2	0
BP	GO:0043470	regulation of carbohydrate catabolic process	2/62	88/18670	0.034602479	0.034602479	0.196370031	DDIT4/PRKAG1	2	0
BP	GO:0048644	muscle organ morphogenesis	2/62	88/18670	0.034602479	0.034602479	0.196370031	TGFBR3/MYOM2	2	1.414213562
BP	GO:1903725	regulation of phospholipid metabolic process	2/62	88/18670	0.034602479	0.034602479	0.196370031	SOCS2/FABP3	2	-1.414213562
BP	GO:0006094	gluconeogenesis	2/62	89/18670	0.035323625	0.035323625	0.196370031	FOXO1/GOT1	2	0
BP	GO:0002638	negative regulation of immunoglobulin production	1/62	11/18670	0.035938123	0.035938123	0.196370031	BCL6	1	1
BP	GO:0009629	response to gravity	1/62	11/18670	0.035938123	0.035938123	0.196370031	PKM	1	-1
BP	GO:0014870	response to muscle inactivity	1/62	11/18670	0.035938123	0.035938123	0.196370031	PKM	1	-1
BP	GO:0021561	facial nerve development	1/62	11/18670	0.035938123	0.035938123	0.196370031	HOXB2	1	-1
BP	GO:0021604	cranial nerve structural organization	1/62	11/18670	0.035938123	0.035938123	0.196370031	HOXB2	1	-1
BP	GO:0021610	facial nerve morphogenesis	1/62	11/18670	0.035938123	0.035938123	0.196370031	HOXB2	1	-1
BP	GO:0030241	skeletal muscle myosin thick filament assembly	1/62	11/18670	0.035938123	0.035938123	0.196370031	MYOM2	1	1
BP	GO:0040015	negative regulation of multicellular organism growth	1/62	11/18670	0.035938123	0.035938123	0.196370031	SOCS2	1	-1
BP	GO:0045628	regulation of T-helper 2 cell differentiation	1/62	11/18670	0.035938123	0.035938123	0.196370031	BCL6	1	1
BP	GO:0055091	phospholipid homeostasis	1/62	11/18670	0.035938123	0.035938123	0.196370031	FABP3	1	-1
BP	GO:0070475	rRNA base methylation	1/62	11/18670	0.035938123	0.035938123	0.196370031	TRMT112	1	1
BP	GO:0071688	striated muscle myosin thick filament assembly	1/62	11/18670	0.035938123	0.035938123	0.196370031	MYOM2	1	1
BP	GO:0086016	AV node cell action potential	1/62	11/18670	0.035938123	0.035938123	0.196370031	SCN4B	1	-1
BP	GO:0086027	AV node cell to bundle of His cell signaling	1/62	11/18670	0.035938123	0.035938123	0.196370031	SCN4B	1	-1
BP	GO:0090084	negative regulation of inclusion body assembly	1/62	11/18670	0.035938123	0.035938123	0.196370031	HSPA2	1	1
BP	GO:1901894	regulation of calcium-transporting ATPase activity	1/62	11/18670	0.035938123	0.035938123	0.196370031	HSPA2	1	1
BP	GO:1990440	positive regulation of transcription from RNA polymerase II promoter in response to endoplasmic reticulum stress	1/62	11/18670	0.035938123	0.035938123	0.196370031	CEBPB	1	1
BP	GO:0051899	membrane depolarization	2/62	91/18670	0.03678339	0.03678339	0.197249663	SCN4B/GOT1	2	-1.414213562
BP	GO:0019319	hexose biosynthetic process	2/62	92/18670	0.037521919	0.037521919	0.197249663	FOXO1/GOT1	2	0
BP	GO:0045444	fat cell differentiation	3/62	223/18670	0.037995614	0.037995614	0.197249663	FOXO1/CEBPB/KLF5	3	1.732050808
BP	GO:0000045	autophagosome assembly	2/62	93/18670	0.038266153	0.038266153	0.197249663	FEZ2/TP53INP2	2	0
BP	GO:0002903	negative regulation of B cell apoptotic process	1/62	12/18670	0.039141501	0.039141501	0.197249663	BCL6	1	1
BP	GO:0006069	ethanol oxidation	1/62	12/18670	0.039141501	0.039141501	0.197249663	ADH1B	1	1
BP	GO:0031034	myosin filament assembly	1/62	12/18670	0.039141501	0.039141501	0.197249663	MYOM2	1	1
BP	GO:0051481	negative regulation of cytosolic calcium ion concentration	1/62	12/18670	0.039141501	0.039141501	0.197249663	GOT1	1	-1
BP	GO:0071073	positive regulation of phospholipid biosynthetic process	1/62	12/18670	0.039141501	0.039141501	0.197249663	FABP3	1	-1
BP	GO:0086067	AV node cell to bundle of His cell communication	1/62	12/18670	0.039141501	0.039141501	0.197249663	SCN4B	1	-1
BP	GO:1900402	regulation of carbohydrate metabolic process by regulation of transcription from RNA polymerase II promoter	1/62	12/18670	0.039141501	0.039141501	0.197249663	FOXO1	1	1
BP	GO:2000232	regulation of rRNA processing	1/62	12/18670	0.039141501	0.039141501	0.197249663	TRMT112	1	1
BP	GO:2001198	regulation of dendritic cell differentiation	1/62	12/18670	0.039141501	0.039141501	0.197249663	CEBPB	1	1
BP	GO:0009165	nucleotide biosynthetic process	4/62	386/18670	0.039282488	0.039282488	0.197249663	NNMT/DDIT4/PKM/PRKAG1	4	0
BP	GO:0034404	nucleobase-containing small molecule biosynthetic process	3/62	226/18670	0.039284209	0.039284209	0.197249663	DDIT4/PKM/PRKAG1	3	-0.577350269
BP	GO:0006457	protein folding	3/62	227/18670	0.039718671	0.039718671	0.197249663	PPIF/FKBP5/HSPA2	3	0.577350269
BP	GO:0044070	regulation of anion transport	2/62	95/18670	0.039771554	0.039771554	0.197249663	CEBPB/FABP3	2	0
BP	GO:0051196	regulation of coenzyme metabolic process	2/62	95/18670	0.039771554	0.039771554	0.197249663	DDIT4/PRKAG1	2	0
BP	GO:0055006	cardiac cell development	2/62	95/18670	0.039771554	0.039771554	0.197249663	TGFBR3/MYOM2	2	1.414213562
BP	GO:1905037	autophagosome organization	2/62	96/18670	0.040532633	0.040532633	0.197249663	FEZ2/TP53INP2	2	0
BP	GO:1990823	response to leukemia inhibitory factor	2/62	96/18670	0.040532633	0.040532633	0.197249663	KLF5/TFRC	2	0
BP	GO:1990830	cellular response to leukemia inhibitory factor	2/62	96/18670	0.040532633	0.040532633	0.197249663	KLF5/TFRC	2	0
BP	GO:2001169	regulation of ATP biosynthetic process	2/62	96/18670	0.040532633	0.040532633	0.197249663	DDIT4/PRKAG1	2	0
BP	GO:1901293	nucleoside phosphate biosynthetic process	4/62	390/18670	0.040548809	0.040548809	0.197249663	NNMT/DDIT4/PKM/PRKAG1	4	0
BP	GO:0000302	response to reactive oxygen species	3/62	232/18670	0.041927807	0.041927807	0.197249663	PPIF/FOXO1/TXNIP	3	0.577350269
BP	GO:0046364	monosaccharide biosynthetic process	2/62	98/18670	0.042071329	0.042071329	0.197249663	FOXO1/GOT1	2	0
BP	GO:0002829	negative regulation of type 2 immune response	1/62	13/18670	0.042334407	0.042334407	0.197249663	BCL6	1	1
BP	GO:0014745	negative regulation of muscle adaptation	1/62	13/18670	0.042334407	0.042334407	0.197249663	FOXO1	1	1
BP	GO:0031033	myosin filament organization	1/62	13/18670	0.042334407	0.042334407	0.197249663	MYOM2	1	1
BP	GO:0032530	regulation of microvillus organization	1/62	13/18670	0.042334407	0.042334407	0.197249663	KLF5	1	1
BP	GO:0045820	negative regulation of glycolytic process	1/62	13/18670	0.042334407	0.042334407	0.197249663	DDIT4	1	1
BP	GO:0060347	heart trabecula formation	1/62	13/18670	0.042334407	0.042334407	0.197249663	TGFBR3	1	1
BP	GO:0061430	bone trabecula morphogenesis	1/62	13/18670	0.042334407	0.042334407	0.197249663	CHAD	1	1
BP	GO:0090399	replicative senescence	1/62	13/18670	0.042334407	0.042334407	0.197249663	CDKN1A	1	1
BP	GO:0090713	immunological memory process	1/62	13/18670	0.042334407	0.042334407	0.197249663	BCL6	1	1
BP	GO:0099633	protein localization to postsynaptic specialization membrane	1/62	13/18670	0.042334407	0.042334407	0.197249663	LGI1	1	1
BP	GO:0099645	neurotransmitter receptor localization to postsynaptic specialization membrane	1/62	13/18670	0.042334407	0.042334407	0.197249663	LGI1	1	1
BP	GO:1902902	negative regulation of autophagosome assembly	1/62	13/18670	0.042334407	0.042334407	0.197249663	FEZ2	1	1
BP	GO:0043648	dicarboxylic acid metabolic process	2/62	99/18670	0.042848858	0.042848858	0.198110912	SUCLA2/GOT1	2	-1.414213562
BP	GO:0070301	cellular response to hydrogen peroxide	2/62	99/18670	0.042848858	0.042848858	0.198110912	PPIF/FOXO1	2	0
CC	GO:0044455	mitochondrial membrane part	7/66	229/19717	1.13171E-05	1.13171E-05	0.001358051	PPIF/APOO/TOMM40L/CISD1/IMMT/NDUFA3/COX7A2	7	-2.645751311
CC	GO:0005743	mitochondrial inner membrane	7/66	473/19717	0.001004558	0.001004558	0.043626333	PPIF/APOO/CKMT2/COQ10A/IMMT/NDUFA3/COX7A2	7	-2.645751311
CC	GO:0098800	inner mitochondrial membrane protein complex	4/66	135/19717	0.001090658	0.001090658	0.043626333	PPIF/APOO/IMMT/NDUFA3	4	-2
CC	GO:0098798	mitochondrial protein complex	5/66	262/19717	0.001841318	0.001841318	0.05336241	PPIF/APOO/TOMM40L/IMMT/NDUFA3	5	-2.236067977
CC	GO:0032982	myosin filament	2/66	22/19717	0.002441369	0.002441369	0.05336241	MYH8/MYOM2	2	1.414213562
CC	GO:0046930	pore complex	2/66	23/19717	0.00266812	0.00266812	0.05336241	PPIF/TOMM40L	2	-1.414213562
CC	GO:0031304	intrinsic component of mitochondrial inner membrane	2/66	45/19717	0.009958043	0.009958043	0.147922581	APOO/IMMT	2	-1.414213562
CC	GO:0031305	integral component of mitochondrial inner membrane	2/66	45/19717	0.009958043	0.009958043	0.147922581	APOO/IMMT	2	-1.414213562
CC	GO:0061695	transferase complex, transferring phosphorus-containing groups	4/66	259/19717	0.011094194	0.011094194	0.147922581	SOCS2/PKM/PRKAG1/CDKN1A	4	-1
